# Supplementary material for: Mechanical allodynia triggered by cold exposure in mice with the Scn11a p.R222S mutation: a novel model of drug therapy for neuropathic pain related to NaV1.9
Source: Naunyn Schmiedebergs Arch Pharmacol. 2020 Sep 24;394(2):299–306. doi: 10.1007/s00210-020-01978-z (PMC7835175; doi:10.1007/s00210-020-01978-z)
Supplement: Supplementary file 1 — (XLSX 37 kb) [file 210_2020_1978_MOESM1_ESM.xlsx]

## Sheet: Fig.1A
	Wild-type	Naive	Cold exposed		R222S mutant	Naive	Cold exposed
		224.802	701.131			274.822	21.9756
		417.781	274.822			274.822	72.8703
		510.74	417.781			337.403	132.416
		624.384	1742.05			300.746	45.6091
		510.74	827.991			340.292	100.219
		274.822	274.822			337.403	53.9437
		274.822	224.802			726.02	100.219
		396.885	439.087			246.008	21.9756
		510.74	337.403			224.802	38.3874
		274.822	274.822			274.822	21.9756

## Sheet: Fig.1B
	Wild-type	Naive	Cold exposed		R222S mutant	Naive	Cold exposed
		3.33333	2.3			3.8	2.66667
		4.4	2.83333			3.83333	3.06667
		4.33333	3.13333			3.66667	2.73333
		4.33333	4.23333			3.03333	3.8
		4.26667	3.83333			3.03333	2.6
		3.7	4.13333			3.5	2.56667
		3.16667	3			3.53333	2.96667

## Sheet: Fig.2
	Wild-type	Pre	Time after termination of cold exposure (hours)
			0.5h	1h	1.5h	2h	3h	6h	24h
		224.802	701.131	183.886	510.74	726.02	274.822	510.74	828.225
		417.781	274.822	590.282	417.781	240.469	132.416	510.74	510.74
		510.74	417.781	91.5799	590.282	224.802	417.781	726.02	224.802
		624.384	1742.05	1438.88	1145.65	510.74	828.225	1145.65	867.08
		510.74	827.991	937.13	867.08	224.802	340.292	340.292	1085.05
		274.822	274.822	198.621	551.823	674.608	1145.65	674.008	726.02
		274.822	224.802	163.757	224.802	163.757	224.802	246.008	224.802
		396.885	439.087	510.74	674.608	867.08	1145.65	590.282	224.802
		510.74	337.403	224.802	58.8166	487.557	340.292	340.292	246.008
		274.822	274.822	183.886	417.781	828.225	200.379	887.565	417.781
	R222S mutant	Pre	Time after termination of cold exposure (hours)
			0.5h	1h	1.5h	2h	3h	6h	24h
		274.822	21.9756	10	66.7115	37.3078	37.936	224.802	417.781
		274.822	72.8703	91.5799	66.7115	21.9756	37.3078	224.802	274.822
		337.403	132.416	132.416	18.2785	9.423	27.177	111.957	224.802
		300.746	45.6091	53.9437	33.2546	37.3078	53.9437	224.802	132.416
		340.292	100.219	53.9437	48.9215	81.6303	81.6303	91.5799	510.74
		337.403	53.9437	163.757	40.8271	66.7115	100.219	337.403	417.781
		726.02	100.219	161.683	198.621	45.6091	74.9115	178.875	417.781
		246.008	21.9756	47.3582	53.9437	132.416	144.378	396.885	510.74
		224.802	38.3874	91.5799	37.3078	53.9437	91.5799	274.822	58.8166
		274.822	21.9756	10	10	21.9756	48.9215	72.8703	1438.88

## Sheet: Fig.3A
IL-1beta (pg/mL)					IL-6 (pg/mL)					TNF-alpha (pg/mL)
Wild-type		R222S mutant			Wild-type		R222S mutant			Wild-type		R222S mutant
Naive	Cold exposed	Naive	Cold exposed		Naive	Cold exposed	Naive	Cold exposed		Naive	Cold exposed	Naive	Cold exposed
n.d.	n.d.	n.d.	n.d.		2.17	2.64	2.64	6.56		9.36	5.43	9.09	4.84
					0.5	2.79	0.02	12.35		9.13	6.11	5.84	9.27
					5.7	0.84	0.84	0.45		6.29	8.09	7.1	8.32
					1.24	14.98	0.58	15.15		8.41	10.08	7.78	6.83
					1.2	16.78	1.11	0.84		7.37	8.09	8.64	6.74
					0.84	3.27	1.02	230.96		5.34	6.96	8.32	7.1
					0.37	4.65	1.11	1.7		5.16	8.09	9.04	6.96
						6.97					7.37
						0.62					7.73
						3.08					7.46

## Sheet: Fig.3B
IL-1beta (pg/ng total protein)					IL-6 (pg/ng total protein)					TNF-alpha (pg/ng total protein)
Wild-type		R222S mutant			Wild-type		R222S mutant			Wild-type		R222S mutant
Naive	Cold exposed	Naive	Cold exposed		Naive	Cold exposed	Naive	Cold exposed		Naive	Cold exposed	Naive	Cold exposed
49.88	35.48	33.73	58.25		11.96	17.42	19.24	24.96		9.69	11.49	15.37	24.21
43.79	1.55	16.28	38.62		18.77	10.48	13.33	17.05		12.77	5.18	15.95	13.74
36.47	64.43	32.77	14.47		37.32	21.24	15.76	13.57		18.44	19.05	9.64	14.18
87.28	39.01	45.77	17.25		31.24	15.73	13.12	17.65		10.89	9.36	8.56	6.64
50.06	37.54	19.89	33.96		20.48	12.49	7.82	11.87		16.49	11.11	4.46	11.69
42.6	45.06	39.85	10.13		14.74	10.78	10.35	6.41		14.26	10.05	7.53	7.83
60.7	47.21	27.86	40		19.86	12.38	7.42	9.09		12.9	16.31	4.88	8.96
	54.46					16.53					13.89
	68.34					17.31					16.45
	29.24					14.58					9.12

## Sheet: Fig.4A threshold
		Wild-type DW	Pre	Post	Time after administration (hours)						R222S AcAP 250 mg/kg	Pre	Post	Time after administration (hours)
					0.5 h	1h	1.5h	2h	3h					0.5 h	1h	1.5h	2h	3h
			337.403	510.74	417.781	274.822	867.08	337.403	510.74			337.403	510.74	1145.65	224.802	274.822	224.802	132.416
			487.557	578.062	274.822	417.781	240.469	417.781	163.757			487.557	48.9215	224.802	66.7115	48.9215	37.3078	30.5175
			510.74	198.621	726.02	726.02	487.557	274.822	710.125			396.885	161	674.608	178.875	246.008	91.5799	161.683
			828.225	337.403	337.403	417.781	198.621	198.621	183.886			396.885	66.7115	417.781	48.9215	48.9215	30.5175	132.416
			887.565	274.822	417.781	337.403	510.74	510.74	337.403			337.403	32.9629	163.757	116.25	81.6303	66.7115	56.4904
			887.565	510.74	624.384	58.8166	198.621	510.74	240.469			274.822	91.5799	510.74	58.8166	37.3078	37.3078	100.219
			274.822	624.384	887.565	828.225	417.781	224.802	66.7115			417.781	198.621	224.802	224.802	58.8166	72.8703	132.416
			417.781	590.282	396.885	224.802	224.802	828.225	551.823			417.781	37.936	701.131	91.5799	48.9215	132.416	45.6091
			624.384	340.292	726.02	1406.53	1002.44	624.384	396.885
			510.74	340.388	224.802	417.781	274.822	337.403	337.403
			439.087	867.08	240.469	178.875	183.886	417.781	510.74
		R222S DW	Pre	Post	Time after administration (hours)						R222S AcAP 125 mg/kg	Pre	Post	Time after administration (hours)
					0.5 h	1h	1.5h	2h	3h					0.5 h	1h	1.5h	2h	3h
			624.384	81.6303	58.8166	53.9437	45.6091	72.8703	100.219			417.781	47.3582	274.822	22.6048	37.3078	91.5799	37.936
			274.822	240.469	198.621	224.802	80.9144	132.416	58.8166			417.781	21.9756	240.469	66.7115	28.2706	91.5799	30.5175
			337.403	91	163.757	91.5799	224.802	58.8166	27.177			847.343	487	224.802	224.802	58.8166	66.7115	246.008
			337.403	116.25	37.3078	163.757	91.5799	161.683	100.219			337.403	21.9756	224.802	27.177	27.177	21.9756	20.3329
			274.822	37.3078	38.3874	161.683	274.822	132.416	58.8166			224.802	132.416	132.416	81.6303	91.5799	37.3078	72.8703
			510.74	37.3078	30.5175	37.3078	21.9756	31.0313	66.7115			224.802	224.802	674.608	100.219	58.8166	53.9437	80.9144
			510.74	58.8166	91.5799	91.5799	198.621	100.219	200.379			337.403	58.8166	224.802	111.957	58.8166	91.5799	37.3078
			274.822	100.219	48.9215	37.3078	72.8703	183.886	111.957			337.403	37.3078	340.292	224.802	198.621	224.802	132.416

## Sheet: Fig.4A AUC
	Wild-type DW	AUC		R222S DW	AUC		R222S AcAP 250 mg/kg	AUC		R222S AcAP 125 mg/kg	AUC
		967.048			157.84			702.328			176.988
		732.927			311.005			145.026			184.484
		1227.58			200.631			469.118			356.343
		583.805			285.472			230.232			103.231
		952.588			287.864			197.751			161.23
		738.449			88.4064			244.51			314.38
		942.406			293.694			304.166			214.222
		1164.9			242.995			355.42			481.939
		1802.11
		755.55
		764.232

## Sheet: Fig.4B threshold
		Wild-type DW	Pre	Post	Time after administration (hours)						R222S GJG 1.0 g/kg	Pre	Post	Time after administration (hours)
					0.5 h	1h	1.5h	2h	3h					0.5 h	1h	1.5h	2h	3h
			828.225	510.74	674.608	551.823	74.9115	274.822	116.25			551.823	198.621	246.008	510.74	487.557	163.757	161.683
			274.822	178.875	66.7115	72.8703	116.25	91.5799	10			396.885	72.8703	274.822	47.3582	163.757	58.8166	91.5799
			828.225	893.199	487.557	590.282	828.225	510.74	1406.53			274.822	53.9437	887.565	340.292	161.683	337.403	161.683
			417.781	198.621	624.384	674.608	224.802	624.384	624.384			396.885	100.219	726.02	510.74	340.292	91.5799	224.802
			200.379	1218.43	91.5799	170.347	337.403	246.008	116.25			337.403	40.8271	1406.53	887.565	487.557	161.683	161.683
			867.08	1406.53	1085.05	893.199	1145.65	937.13	867.08			224.802	132.416	58.8166	510.74	91.5799	200.379	48.9215
			224.802	163.757	224.802	100.219	81.6303	33.2546	163.757			674.6	224.2	674.6	867	340.292	274.822	340.292
			274.822	887.565	887.565	510.74	726.02	624.384	417.781			417.8	81.6	337.4	674.6	91.5799	27.177	49.9114
			674.608	274.822	178.875	224.802	161.683	224.802	674.608
			337.403	340.292	224.802	183.886	274.822	274.822	337.403
			828.225	828.225	340.292	163.757	200.379	224.802	274.822
			487.557	224.802	274.822	274.822	246.008	91.5799	274.822
			893.199	887.565	828.8	867.1	1145.6	624.384	1002.44
			674.608	246.008	198.6	274.8	274.8	337.403	274.822
		R222S DW	Pre	Post	Time after administration (hours)						R222S GJG 0.5 g/kg	Pre	Post	Time after administration (hours)
					0.5 h	1h	1.5h	2h	3h					0.5 h	1h	1.5h	2h	3h
			274.822	337.403	74.9115	81.6303	27.177	49.9114	91.5799			510.74	66.7115	224.802	337.403	163.757	274.822	510.74
			674.608	163.757	224.802	246.008	132.416	161.683	72.8703			417.781	91.5799	74.9115	27.177	827.991	510.74	200.379
			510.74	132.416	55.9949	91.5799	66.7115	53.9437	91.5799			224.802	337.403	590.282	510.74	240.469	590.282	47.3582
			510.74	58.8166	33.2546	45.6091	81.6303	66.7115	30.5175			510.74	224.802	510.74	132.416	224.802	163.757	396.885
			510.74	53.9437	37.936	37.3078	31.0313	10	10			337.403	91.5799	224.802	510.74	224.802	132.416	58.8166
			224.8	37.9	27.2	22.6	10	10	10			396.885	31.0313	161.683	91.5799	31.0313	33.2546	31.0313
			337.4	72.9	53.9	10	45.6091	72.8703	48.9215			337.403	91.5799	246.008	111.957	37.3078	53.9437	18.2785
			274.8	132.4	91.6	33.3	10	27.177	27.4174			551.8	198.6	224.8	112	66.7115	10	37.3078

## Sheet: Fig.4B AUC
	Wild-type DW	AUC		R222S DW	AUC		R222S GJG 1.0 g/kg	AUC		R222S GJG 0.5 g/kg	AUC
		727.533			149.561			642.421			727.328
		155.861			370.006			223.226			722.559
		1710.41			162.714			766.352			929.449
		1330.08			116.818			703.034			571.354
		435.05			48.3957			1119.41			496.491
		2140.66			33.1			467.714			134.425
		233.537			108.991			1063.49			176.404
		1335.94			76.1414			489.883			155.032
		703.446
		591.667
		523.059
		473.714
		1896.66
		646.213

## Sheet: Table1
	Wild-type	Naive	Cold exposed		R222S mutant	Naive	Cold exposed
		2.745	2.725			2.7	2.71
		2.74	2.715			2.64	2.6
		2.67	2.615			2.67	2.61
		2.745	2.68			2.645	2.67
		2.66	2.565			2.73	2.695
		2.585	2.595			2.755	2.805
		2.755	2.675			2.77	2.77
		2.845	2.735
